# Supplementary material for: Stargardt disease-associated in-frame ABCA4 exon 17 skipping results in significant ABCA4 function
Source: J Transl Med. 2023 Aug 16;21:546. doi: 10.1186/s12967-023-04406-x (PMC10428568; doi:10.1186/s12967-023-04406-x)
Supplement: Supplementary file 2 — Additional file 2: Table S3. Polymorphisms identified in the BA_13 plasmid upon mutagenesis. [file 12967_2023_4406_MOESM2_ESM.xlsx]

## Sheet: Table_S3
Table S3. Polymorphisms identified in the BA_13 plasmid upon mutagenesis.
Plasmid construct	Genomic position (hg19)	cDNA	Reference	Variant	db SNP ID	DS_AG1	DS_AL1	DS_DG1	DS_DL1	DP_AG1	DP_AL1	DP_DG1	DP_DL1
BA_13	94519465	c.2587+1202C>T	C	T	N/A	0	0	0	0	-264	839	-1617	-433
DS_AG1, delta score acceptor gain; DS_AL1, delta score acceptor loss; DS_DG1, delta score donor gain; DS_DL1, delta score donor loss; DP_AG, delta position acceptor gain; DP_AL, delta position acceptor loss; DP_DG, delta position donor gain; DP_DL, delta position donor loss
