# Supplementary material for: Stargardt disease-associated in-frame ABCA4 exon 17 skipping results in significant ABCA4 function
Source: J Transl Med. 2023 Aug 16;21:546. doi: 10.1186/s12967-023-04406-x (PMC10428568; doi:10.1186/s12967-023-04406-x)
Supplement: Supplementary file 3 — Additional file 3: Table S4. SpliceAI predictions for the effect on splicing of canonical splice site variants. [file 12967_2023_4406_MOESM3_ESM.xlsx]

## Sheet: Table_S4
Table S4. SpliceAI predictions for the effect on splicing of canonical splice site variants.
Exon	Length (bp)	Start cDNA	End cDNA	SAS variant	SDS variant	Genomic (hg19)	DS_AG1	DS_AL1	DS_DG1	DS_DL1	DP_AG1	DP_AL1	DP_DG1	DP_DL1	Predicted complete exon skip
6	198	c.571	c.768	c.571-2A>T		94564549	0.529785	1	0.0100021	0.0700073	31	-2	-543	81	no
				c.571-2A>G		94564549	0.569824	1	0.0100021	0.0800171	31	-2	-543	81
				c.571-2A>C		94564549	0.52002	1	0.0100021	0.0700073	31	-2	-543	81
				c.571-1G>C		94564548	0.399902	0.879883	0.0100021	0.0700073	32	-1	-542	82
				c.571-1G>T		94564548	0.399902	0.990234	0.0100021	0.0700073	-14	-1	-542	82
				c.571-1G>A		94564548	0.419922	1	0.0100021	0.0900269	32	-1	-542	-198
					c.768+1G>T	94564349	0.0200043	0.0299988	0.700195	0.990234	878	-2797	-34	1	no
					c.768+1G>C	94564349	0.0200043	0.0200043	0.850098	0.990234	878	-2797	-34	1
					c.768+1G>A	94564349	0.0100021	0.0200043	0.810059	0.990234	878	-2797	-34	1
					c.768+2T>C	94564348	0.0100021	0.0200043	0.910156	0.990234	879	-2796	-33	2
					c.768+2T>G	94564348	0.0100021	0.0299988	0.620117	0.990234	879	-2796	98	2
					c.768+2T>A	94564348	0.0100021	0.0200043	0.899902	0.990234	879	-2796	-33	2
7	90	c.769	c.858	c.769-2A>C		94548999	0.0400085	0.640137	0	0.740234	-18	-2	-2559	-91	yes
				c.769-2A>T		94548999	0.0599976	0.640137	0	0.700195	-18	-2	-2559	-91
				c.769-2A>G		94548999	0.0100021	0.640137	0	0.77002	-18	-2	-2559	-91
				c.769-1G>A		94548998	0.0200043	0.640137	0	0.75	-17	-1	-2558	-90
				c.769-1G>T		94548998	0.0700073	0.640137	0	0.629883	-17	-1	-2558	-90
				c.769-1G>C		94548998	0.0299988	0.640137	0	0.740234	-17	-1	-2558	-90
					c.858+1G>T	94548907	0	0.629883	0.0100021	0.819824	1202	90	2	1	yes
					c.858+1G>C	94548907	0	0.629883	0	0.819824	1202	90	-14	1
					c.858+1G>A	94548907	0	0.629883	0	0.819824	1202	90	-14	1
					c.858+2T>C	94548906	0	0.609863	0.0100021	0.810059	1485	91	-13	2
					c.858+2T>G	94548906	0	0.629883	0	0.819824	1203	91	-2466	2
					c.858+2T>A	94548906	0	0.629883	0.0100021	0.819824	-13	91	-13	2
10	117	c.1240	c.1356	c.1240-2A>T		94544264	0.620117	0.97998	0	0.370117	-21	-2	2176	-118	uncertain
				c.1240-2A>C		94544264	0.689941	0.97998	0	0.280029	-21	-2	-39	-118
				c.1240-2A>G		94544264	0.52002	0.97998	0	0.409912	-21	-2	2176	-118
				c.1240-1G>C		94544263	0.680176	0.97998	0	0.300049	-20	-1	-30	-117
				c.1240-1G>A		94544263	0.77002	0.97998	0	0.199951	-2	-1	-2	-117
				c.1240-1G>T		94544263	0.629883	0.97998	0	0.360107	-20	-1	2177	-117
					c.1356+1G>T	94544145	0	0.350098	0.26001	0.919922	2146	117	41	1	uncertain
					c.1356+1G>C	94544145	0.0100021	0.340088	0.27002	0.919922	2146	117	41	1
					c.1356+1G>A	94544145	0	0.330078	0.27002	0.919922	2146	117	41	1
					c.1356+2T>C	94544144	0.0100021	0.350098	0.280029	0.919922	2147	118	42	2
					c.1356+2T>G	94544144	0	0.330078	0.290039	0.919922	2147	118	42	2
					c.1356+2T>A	94544144	0	0.340088	0.27002	0.919922	2147	118	42	2
11	198	c.1357	c.1554	c.1357-2A>G		94543445	0.990234	0.97998	0.0100021	0	-1	-2	701	-613	no
				c.1357-2A>T		94543445	0.27002	0.97998	0	0.0400085	-24	-2	1210	701
				c.1357-2A>C		94543445	0.330078	0.97998	0	0.0299988	-24	-2	1210	701
				c.1357-1G>C		94543444	0.280029	0.97998	0	0.0400085	-23	-1	1211	702
				c.1357-1G>T		94543444	0.310059	0.97998	0	0.0299988	-23	-1	-612	702
				c.1357-1G>A		94543444	0.959961	0.97998	0	0	-2	-1	702	-58
					c.1554+1G>T	94543245	0.0200043	0.5	0.0100021	1	818	198	2	1	yes
					c.1554+1G>A	94543245	0.0200043	0.469971	0.0100021	1	818	198	-72	1
					c.1554+1G>C	94543245	0.0299988	0.5	0.0100021	1	818	198	-72	1
					c.1554+2T>C	94543244	0.0200043	0.379883	0.0100021	0.890137	819	199	142	2
					c.1554+2T>G	94543244	0.0299988	0.5	0.0100021	1	819	199	-71	2
					c.1554+2T>A	94543244	0.0299988	0.47998	0.0100021	1	819	199	-71	2
13	177	c.1761	c.1937	c.1761-2A>G		94528311	0.360107	0.97998	0	0.389893	-23	-2	-1601	-178	uncertain
				c.1761-2A>T		94528311	0.439941	0.97998	0	0.360107	-23	-2	-1601	-178
				c.1761-2A>C		94528311	0.419922	0.97998	0	0.360107	-23	-2	-1601	-178
				c.1761-1G>T		94528310	0.439941	0.97998	0	0.340088	-22	-1	-1600	-177
				c.1761-1G>C		94528310	0.399902	0.97998	0	0.330078	-22	-1	-1600	-177
				c.1761-1G>A		94528310	0.560059	0.97998	0	0.280029	-2	-1	-1600	-177
					c.1937+1G>C	94528132	0.0100021	0.0800171	0.170044	0.970215	1351	177	-10	1	uncertain
					c.1937+1G>A	94528132	0.0100021	0.0900269	0.150024	0.970215	1351	177	-10	1
					c.1937+1G>T	94528132	0.0100021	0.119995	0.150024	0.970215	1351	177	-10	1
					c.1937+2T>G	94528131	0.0100021	0.0800171	0.0900269	0.970215	1352	178	134	2
					c.1937+2T>A	94528131	0	0.0599976	0.140015	0.970215	1352	178	-9	2
					c.1937+2T>C	94528131	0.0100021	0.0700073	0.109985	0.970215	1352	178	-9	2
15	222	c.2161	c.2382	c.2161-2A>T		94522380	0.399902	0.959961	0	0.360107	-10	-2	-1212	-223	uncertain
				c.2161-2A>G		94522380	0.26001	0.959961	0	0.389893	-10	-2	-1212	-223
				c.2161-2A>C		94522380	0.389893	0.959961	0	0.370117	-10	-2	-1212	-223
				c.2161-1G>A		94522379	0.25	0.959961	0	0.389893	-9	-1	-1211	-222
				c.2161-1G>T		94522379	0.350098	0.970215	0	0.370117	-9	-1	-1211	-222
				c.2161-1G>C		94522379	0.320068	0.959961	0	0.379883	-9	-1	-1211	-222
					c.2382+1G>T	94522156	0	0.540039	0.130005	0.899902	3384	222	-48	1	uncertain
					c.2382+1G>C	94522156	0	0.509766	0.209961	0.899902	3384	222	-48	1
					c.2382+1G>A	94522156	0	0.47998	0.219971	0.899902	3384	222	-48	1
					c.2382+2T>C	94522155	0	0.509766	0.199951	0.899902	3385	223	-47	2
					c.2382+2T>G	94522155	0	0.580078	0.0999756	0.899902	3385	223	-47	2
					c.2382+2T>A	94522155	0	0.459961	0.27002	0.899902	3385	223	-47	2
17	66	c.2588	c.2653	c.2588-2A>G		94517256	0.0599976	0.990234	0	0.910156	837	-2	52	-67	yes
				c.2588-2A>T		94517256	0.119995	0.990234	0	0.779785	-5	-2	-5	-67
				c.2588-2A>C		94517256	0.130005	0.990234	0	0.649902	-5	-2	-5	-67
				c.2588-1G>A		94517255	0.459961	0.990234	0	0.48999	-2	-1	-2	-66
				c.2588-1G>T		94517255	0.0499878	0.990234	0	0.859863	838	-1	-4	-66
				c.2588-1G>C		94517255	0.0499878	0.990234	0	0.790039	838	-1	-4	-66
					c.2653+1G>T	94517188	0.0400085	0.75	0.0599976	0.990234	3116	66	2	1	yes
					c.2653+1G>C	94517188	0.0400085	0.75	0.0100021	0.990234	3116	66	-78	1
					c.2653+1G>A	94517188	0.0299988	0.629883	0.0100021	0.97998	3116	66	-78	1
					c.2653+2T>C	94517187	0.0400085	0.700195	0.0100021	0.879883	3117	67	-77	2
					c.2653+2T>G	94517187	0.0400085	0.830078	0.0100021	0.990234	3117	67	-77	2
					c.2653+2T>A	94517187	0.0400085	0.759766	0.0100021	0.990234	3117	67	-77	2
18	90	c.2654	c.2743	c.2654-2A>C		94514515	0.799805	0.950195	0	0.0299988	38	-2	-1637	-91	no
				c.2654-2A>G		94514515	0.740234	0.950195	0	0.0800171	38	-2	-1893	-91
				c.2654-2A>T		94514515	0.689941	0.950195	0	0.109985	38	-2	-1893	-91
				c.2654-1G>A		94514514	0.689941	0.950195	0	0.0599976	39	-1	-1892	-90
				c.2654-1G>T		94514514	0.740234	0.950195	0	0.0700073	39	-1	-1892	-90
				c.2654-1G>C		94514514	0.779785	0.950195	0	0.0299988	39	-1	-1892	-90
					c.2743+1G>A	94514423	0	0.5	0.0400085	0.970215	1532	90	-30	1	yes
					c.2743+1G>C	94514423	0	0.52002	0.0400085	0.970215	338	90	-30	1
					c.2743+1G>T	94514423	0	0.560059	0.0299988	0.970215	1532	90	-30	1
					c.2743+2T>C	94514422	0.0100021	0.449951	0.0700073	0.970215	339	91	-29	2
					c.2743+2T>G	94514422	0.0100021	0.449951	0.0900269	0.970215	339	91	-29	2
					c.2743+2T>A	94514422	0.0100021	0.399902	0.0900269	0.970215	339	91	-29	2
20	132	c.2919	c.3050	c.2919-2A>G		94510302	0.119995	0.990234	0	0.549805	955	-2	-1760	-133	yes
				c.2919-2A>T		94510302	0.119995	0.990234	0	0.540039	955	-2	-1760	-133
				c.2919-2A>C		94510302	0.130005	0.990234	0	0.48999	955	-2	-1760	-133
				c.2919-1G>T		94510301	0.130005	0.990234	0	0.529785	956	-1	-1759	-132
				c.2919-1G>C		94510301	0.130005	0.990234	0	0.529785	956	-1	-1759	-132
				c.2919-1G>A		94510301	0.119995	0.990234	0	0.469971	956	-1	-1759	-132
					c.3050+1G>T	94510168	0.0299988	0.859863	0	0.990234	1089	132	119	1	yes
					c.3050+1G>C	94510168	0.0299988	0.850098	0	0.990234	1089	132	119	1
					c.3050+1G>A	94510168	0.0299988	0.810059	0	0.990234	1089	132	119	1
					c.3050+2T>G	94510167	0.0200043	0.72998	0.0100021	0.990234	1090	133	-412	2
					c.3050+2T>A	94510167	0.0200043	0.759766	0	0.990234	1090	133	-412	2
					c.3050+2T>C	94510167	0.0200043	0.72998	0	0.990234	1090	133	-412	2
22	138	c.3191	c.3328	c.3191-2A>T		94508456	0.950195	1	0.0499878	0.0200043	-13	-2	-646	-139	no
				c.3191-2A>C		94508456	0.970215	1	0.0499878	0.0200043	-13	-2	-646	-139
				c.3191-2A>G		94508456	0.950195	1	0.0499878	0.0299988	-13	-2	-646	-139
				c.3191-1G>T		94508455	0.97998	1	0.0499878	0.0200043	-12	-1	-645	-138
				c.3191-1G>C		94508455	0.959961	1	0.0499878	0.0200043	-12	-1	-645	-138
				c.3191-1G>A		94508455	0.950195	1	0.0499878	0.0200043	-2	-1	-645	-138
					c.3328+1G>T	94508316	0.0200043	0.209961	0.640137	1	1689	138	12	1	uncertain
					c.3328+1G>C	94508316	0.0299988	0.189941	0.569824	1	1689	138	12	1
					c.3328+1G>A	94508316	0.0200043	0.180054	0.609863	0.990234	1689	138	12	1
					c.3328+2T>C	94508315	0.0200043	0.170044	0.540039	0.919922	1690	139	13	2
					c.3328+2T>A	94508315	0.0299988	0.140015	0.600098	1	1690	139	13	2
					c.3328+2T>G	94508315	0.0200043	0.150024	0.640137	1	1690	139	13	2
29	99	c.4254	c.4352	c.4254-2A>G		94496084	0.150024	0.77002	0	0.330078	-16	-2	-3135	-100	uncertain
				c.4254-2A>C		94496084	0.370117	0.759766	0	0.199951	-16	-2	-3135	-100
				c.4254-2A>T		94496084	0.529785	0.77002	0	0.130005	-16	-2	-3135	-100
				c.4254-1G>T		94496083	0.419922	0.759766	0	0.189941	-15	-1	-3134	-99
				c.4254-1G>C		94496083	0.330078	0.759766	0	0.219971	-15	-1	-17	-99
				c.4254-1G>A		94496083	0.199951	0.77002	0	0.290039	-15	-1	-3134	-99
					c.4352+1G>C	94495983	0	0.689941	0.189941	0.629883	582	99	-56	1	uncertain
					c.4352+1G>T	94495983	0	0.669922	0.180054	0.629883	582	99	-56	1
					c.4352+1G>A	94495983	0	0.660156	0.219971	0.629883	582	99	-56	1
					c.4352+2T>C	94495982	0	0.409912	0.47998	0.629883	59	100	-55	2
					c.4352+2T>G	94495982	0.0200043	0.170044	0.609863	0.629883	59	100	-55	2
					c.4352+2T>A	94495982	0	0.409912	0.469971	0.629883	59	100	-55	2
32	33	c.4635	c.4667	c.4635-2A>G		94488976	0.399902	0.919922	0	0.219971	164	-2	32	-34	uncertain
				c.4635-2A>C		94488976	0.360107	0.919922	0.0100021	0.26001	164	-2	32	-34
				c.4635-2A>T		94488976	0.300049	0.919922	0.0100021	0.320068	164	-2	32	-34
				c.4635-1G>T		94488975	0.330078	0.919922	0.0100021	0.310059	165	-1	33	-33
				c.4635-1G>C		94488975	0.320068	0.919922	0.0100021	0.310059	165	-1	33	-33
				c.4635-1G>A		94488975	0.350098	0.919922	0.0100021	0.280029	165	-1	33	-33
					c.4667+1G>T	94488941	0	0.910156	0.0499878	0.910156	968	33	67	1	yes
					c.4667+1G>C	94488941	0	0.910156	0.0400085	0.910156	968	33	67	1
					c.4667+1G>A	94488941	0	0.910156	0.0400085	0.910156	968	33	67	1
					c.4667+2T>C	94488940	0	0.899902	0.0299988	0.899902	969	34	68	2
					c.4667+2T>G	94488940	0	0.910156	0.0400085	0.910156	969	34	68	2
					c.4667+2T>A	94488940	0	0.910156	0.0400085	0.910156	969	34	68	2
34	75	c.4774	c.4848	c.4774-2A>T		94487272	0.379883	0.959961	0	0.540039	-16	-2	-683	-76	uncertain
				c.4774-2A>C		94487272	0.48999	0.959961	0	0.429932	-16	-2	-683	-76
				c.4774-2A>G		94487272	0.280029	0.959961	0	0.629883	-16	-2	-683	-76
				c.4774-1G>C		94487271	0.5	0.950195	0	0.389893	-15	-1	-682	-75
				c.4774-1G>T		94487271	0.429932	0.950195	0	0.48999	-15	-1	-682	-75
				c.4774-1G>A		94487271	0.819824	0.959961	0.0200043	0.26001	-2	-1	140	-75
					c.4848+1G>T	94487195	0	0.899902	0.0100021	0.970215	2714	75	-50	1	yes
					c.4848+1G>C	94487195	0	0.859863	0.0100021	0.970215	2714	75	-50	1
					c.4848+1G>A	94487195	0	0.859863	0.0100021	0.970215	2714	75	-50	1
					c.4848+2T>C	94487194	0	0.879883	0.0100021	0.970215	2715	76	-49	2
					c.4848+2T>G	94487194	0	0.890137	0.0100021	0.970215	2715	76	-49	2
					c.4848+2T>A	94487194	0	0.790039	0.0299988	0.970215	2715	76	-49	2
42	63	c.5836	c.5898	c.5836-2A>T		94473855	0.649902	1	0	0.22998	28	-2	-455	-64	uncertain
				c.5836-2A>C		94473855	0.720215	1	0	0.180054	28	-2	-455	-64
				c.5836-2A>G		94473855	0.830078	1	0	0.130005	28	-2	-455	98
				c.5836-1G>C		94473854	0.52002	0.990234	0	0.320068	-11	-1	-454	-63
				c.5836-1G>A		94473854	0.429932	1	0	0.360107	-11	-1	-454	-63
				c.5836-1G>T		94473854	0.569824	1	0	0.310059	-11	-1	-454	-63
					c.5898+1G>T	94473790	0	0.0800171	0.389893	0.990234	402	63	-169	1	no
					c.5898+1G>C	94473790	0	0.0700073	0.399902	0.990234	402	63	-169	1
					c.5898+1G>A	94473790	0	0.0700073	0.419922	0.990234	402	93	-169	1
					c.5898+2T>C	94473789	0	0.0700073	0.409912	0.910156	403	94	-168	2
					c.5898+2T>G	94473789	0	0.119995	0.320068	0.990234	403	64	-168	2
					c.5898+2T>A	94473789	0	0.0700073	0.399902	0.990234	403	94	-168	2
45	135	c.6148	c.6282	c.6148-2A>T		94467550	0.850098	1	0	0.119995	-16	-2	-1108	88	no
				c.6148-2A>C		94467550	0.859863	0.990234	0	0.109985	-16	-2	1162	88
				c.6148-2A>G		94467550	0.759766	0.990234	0.0100021	0.109985	-16	-2	417	88
				c.6148-1G>T		94467549	0.919922	1	0.0100021	0.109985	-15	-1	1163	89
				c.6148-1G>C		94467549	0.879883	0.919922	0	0.109985	-15	-1	1163	89
				c.6148-1G>A		94467549	0.97998	1	0.0100021	0.0499878	-2	-1	1163	89
					c.6282+1G>C	94467413	0.0499878	0.150024	0.280029	1	688	-172	10	1	no
					c.6282+1G>A	94467413	0.0499878	0.150024	0.27002	1	688	-172	10	1
					c.6282+1G>T	94467413	0.0499878	0.140015	0.290039	1	688	-172	10	1
					c.6282+2T>C	94467412	0.0499878	0.150024	0.25	1	689	-171	11	2
					c.6282+2T>G	94467412	0.0499878	0.140015	0.399902	1	689	-171	11	2
					c.6282+2T>A	94467412	0.0499878	0.150024	0.26001	1	689	-171	11	2
47	93	c.6387	c.6479	c.6387-2A>T		94466486	0.290039	0.990234	0.0100021	0.72998	-10	-2	46	-94	uncertain
				c.6387-2A>C		94466486	0.379883	0.990234	0.0100021	0.660156	-10	-2	46	-94
				c.6387-2A>G		94466486	0.330078	0.990234	0.0100021	0.649902	-10	-2	46	-94
				c.6387-1G>T		94466485	0.330078	0.990234	0.0100021	0.669922	-9	-1	47	-93
				c.6387-1G>C		94466485	0.320068	0.990234	0.0100021	0.689941	-9	-1	47	-93
				c.6387-1G>A		94466485	0.23999	0.990234	0.0100021	0.709961	-9	-1	47	-93
					c.6479+1G>A	94466391	0	0.0800171	0.189941	0.939941	416	93	51	1	uncertain
					c.6479+1G>C	94466391	0	0.0599976	0.180054	0.939941	416	93	51	1
					c.6479+1G>T	94466391	0	0.0900269	0.199951	0.939941	416	93	51	1
					c.6479+2T>C	94466390	0	0.0400085	0.119995	0.939941	1711	94	52	2
					c.6479+2T>A	94466390	0	0.0400085	0.109985	0.939941	1711	-321	52	2
					c.6479+2T>G	94466390	0.0100021	0.0400085	0.0900269	0.939941	1711	-321	52	2
49	87	c.6730	c.6816	c.6730-2A>T		94461753	0.740234	1	0	0.320068	-26	-2	62	-88	uncertain
				c.6730-2A>C		94461753	0.740234	1	0	0.280029	-26	-2	62	-88
				c.6730-2A>G		94461753	0.609863	0.990234	0	0.439941	-26	-2	62	-88
				c.6730-1G>A		94461752	0.469971	1	0	0.549805	-25	-1	63	-87
				c.6730-1G>C		94461752	0.75	0.990234	0	0.300049	-25	-1	63	-87
				c.6730-1G>T		94461752	0.810059	1	0	0.22998	-25	-1	63	-87
					c.6816+1G>C	94461664	0	0.23999	0.130005	0.97998	1340	87	-345	1	yes
					c.6816+1G>A	94461664	0	0.27002	0.130005	0.97998	1340	87	-345	1
					c.6816+1G>T	94461664	0	0.300049	0.130005	0.97998	1340	87	-345	1
					c.6816+2T>C	94461663	0	0.320068	0.130005	0.97998	1341	88	-344	2
					c.6816+2T>G	94461663	0	0.290039	0.130005	0.97998	1341	88	-344	2
					c.6816+2T>A	94461663	0	0.180054	0.140015	0.97998	1341	88	-344	2
SAS, splice acceptor site; SDS, splice donor site; DS_AG1, delta score acceptor gain; DS_AL1, delta score acceptor loss; DS_DG1, delta score donor gain; DS_DL1, delta score donor loss; DP_AG, delta position acceptor gain; DP_AL, delta position acceptor loss; DP_DG, delta position donor gain; DP_DL, delta position donor loss
	delta score > 0.2
