# Supplementary material for: Stargardt disease-associated in-frame ABCA4 exon 17 skipping results in significant ABCA4 function
Source: J Transl Med. 2023 Aug 16;21:546. doi: 10.1186/s12967-023-04406-x (PMC10428568; doi:10.1186/s12967-023-04406-x)
Supplement: Supplementary file 4 — Additional file 4: Table S5. The canonical splice site variants predicted to lead to complete exon skip with reported variants in trans. [file 12967_2023_4406_MOESM4_ESM.xlsx]

## Sheet: Table_S5
Table S5. Canonical splice site variants predicted to lead to exon skip with reported variants in trans.
				Allele 1			Allele 2
Exon	Length (bp)	start position	end position	cDNA	Protein	Severity category#	cDNA	Protein	Severity category#	Age of onset	Segregation analysis	Alleles segregate	Prediction of allele 1 to be severe	Reference (PMID)
7	90	c.769	c.858	c.769-1G>A	p.(?)	Severe	c.1561delG	p.(Val521Serfs*47)	Severe	9	Yes	Yes	Yes	33301772
				c.769-1G>T	p.(?)	Severe	c.3322C>T	p.(Arg1108Cys)	Moderate	13	Yes	Yes	Yes	16703556; 19265867
				c.769-2A>T	p.(?)	Severe	c.769-2A>T	p.(?)	Severe	14	Yes	Yes	Uncertain	22661472
				c.858+1G>T	p.(?)	Severe	c.5527C>T	p.(Arg1843Trp)	Mild/Moderate	10	ND	N/A	Yes	31543898
				c.858+2T>A	p.(?)	Severe	c.6563T>C	p.(Phe2188Ser)	Moderate	20	Yes	N/A	Yes	26161775
							c.5714+5G>A	p.[=,Glu1863Leufs*33]	Moderate	12	Yes	Yes		26780318
							c.5318C>T	p.(Ala1773Val)	Moderate	13	ND	N/A		24938718
							c.6119G>A	p.(Arg2040Gln)	Mild	45	ND	N/A		32531858
							c.2588G>C	p.[Gly863Ala,Gly863del]	Mild	21	ND	N/A		31799409
							c.2894A>G	p.(Asn965Ser)	Moderate	1	ND	N/A		33608557
11	198	c.1357	c.1554	c.1554+1G>C	p.(?)	Severe	c.1554+1G>C	p.(?)	Severe	N/A	Yes	Yes	Yes	26103963
20	132	c.2919	c.3050	c.3050+1G>A	p.(?)	Severe	c.3050+1G>A	p.(?)	Severe	10	ND	N/A	Yes	26957898
32	33	c.4635	c.4667	c.4667+1G>A	p.(?)	Severe	c.3386G>T	p.(Arg1129Leu)	Moderate	15	Yes	Yes	Yes	33841504
							c.5882G>A	p.(Gly1961Glu)	Mild	32	ND	N/A		26743751
							c. 5512C>A	p.(His1838Asn)	Mild/Moderate	17	ND	N/A
				c.4667+1G>T	p.(?)	Severe	c.4576A>G	p.(Thr1526Ala)	N/A	10	ND	N/A	Yes	26780318
							c.1958G>A	p.(Arg653His)	Severe	38	ND	N/A		33090715
				c.4667+2T>C	p.(?)	Severe	c.2894A>G	p.(Asn965Ser)	Moderate	13	ND	N/A	Yes	26261413
							c.666_678del	p.(Lys223Metfs*14)	Severe	8	ND	N/A		24713488
34	75	c.4774	c.4848	c.4848+1G>T	p.(?)	Severe	c.2005_2006del	p.(Met669Aspfs*96)	Severe	21	Yes	Yes	Uncertain	32531858
							c.2005_2006del	p.(Met669Aspfs*96)	Severe	18	Yes	Yes
							c.5198T>C	p.(Met1733Thr)	N/A	56	ND	N/A
				c.4848+2T>A	p.(?)	Severe	c.4786dup	p.(Arg1596Lysfs*5)	Severe	28	ND	N/A	Uncertain	32531858
				c.4848+2T>C	p.(?)	Severe	c.4685T>C	p.(Ile1562Thr)	Benign/Mild	22	ND	N/A	Yes	32531858
							c.5882G>A	p.(Gly1961Glu)	Mild	21	ND	N/A
							c.[1622T>C;3113C>T]	p.(Leu541Pro);(Ala1038Val)	Severe;Mild	10	Yes	Yes		18285826
49	87	c.6730	c.6816	c.6816+1G>A			c.4555delA	p.(Thr1519Argfs*7)	Severe	<10	ND	N/A	Yes	26161775
							c.3311T>C	p.(Leu1104Pro)	Mild/Moderate	16	ND	N/A		30060493
				c.6816+1G>T	p.(?)	Severe	c.2023G>A	p.(Val675Ile)	Mild/Moderate	24	Yes	Yes	Yes	30060493
				c.6816+2T>A	p.(?)	Severe	c.5018+2T>C	p.(?)	Severe	18	Yes	Yes	Uncertain	32531858
#Cornelis et al. 2022; PMID 35120629
N/A, not applicable; ND, not done
	age of onset not available, but severe cone-rod dystrophy diagnosis
