# Supplementary material for: Stargardt disease-associated in-frame ABCA4 exon 17 skipping results in significant ABCA4 function
Source: J Transl Med. 2023 Aug 16;21:546. doi: 10.1186/s12967-023-04406-x (PMC10428568; doi:10.1186/s12967-023-04406-x)
Supplement: Supplementary file 5 — Additional file 5: Table S6. The in-frame exon localization and role within the ABCA4 protein. [file 12967_2023_4406_MOESM5_ESM.xlsx]

## Sheet: Table_S6
Table S6. Localization of exons with multiple of three nucleotides and their role within the ABCA4 protein.
Exon	cDNA variant	Protein variant	Del nt/aa	Domain	Expected effect on ABCA4 structure and activity	Non-canonical splice site variant splice effect or other allele characteristics (References)
6	c.571_768del	p.(Phe191_Val256del)	198/66	ECD1	No-structure available	c.768G>T; p.Leu257Valfs*17 (Sangermano et al. 2018; PMID 29162642)
					Activity/expression possible -flexible region of ABCA4
7	c.769_858del	p.(Leu257_Glu286del)	90/30	ECD1	aa 257-271 no-structure available	N/A
					aa 272-286 α-helix
					Activity/expression unlikely, but possible
10	c.1240_1356del	p.(Ala414_Arg452del)	117/39	ECD1	aa 414-452 α-helix activity/expression unlikely, but possible	N/A
					Contains glycosylation sites (N415, N444)
11	c.1357_1554del	p.(Asp453_Glu518del)	198/66	ECD1	aa 453-468 α-helix	c.1554+3A>T; p.[=,Asp453_Glu518del]; 51% wild-type RNA (Khan et al. 2020; PMID 32307445)
					aa 469-478 no structure available
					aa 479-518 α-helix
					Activity/expression unlikely; contains glycosylation site (N504)
13	c.1761_1937del	p.(Arg587_Asp645del)	177/59	ECD1	R587 essential for N-Ret-PE (substrate) binding. No activity; contains a cysteine involved in a disulfide bond	Other allele: c.[1622T>C;3113C>T] (severe) (Birtel et al. 2018; PMID 29555955)
15	c.2161_2382del	p.(His721_Val794del)	222/74	TMD1	Missing transmembrane segments	c.2161-8G>A; p.His721_Val794del (Fadaie et al. 2019; PMID 31397521)
					No expression or activity
17	c.2588_2653del	p.(Asp864_Gly885del)	66/22	Linker	No structure available	N/A
					Retains some activity
18	c.2654_2743del	p.(Gly885_His914del)	90/30	Linker	No structure available	c.2654-905_2743+35del; other allele: c.2588G>C p.[Gly863Ala,Gly863del] (Shroyer et al. 2000; PMID 10746567; 2 sibs); Yatsenko et al. 2003; PMID 12754711; reduced ABCA4 protein expression
					Likely retains some activity – reduced expression	c.2654-8T>G; p.[Gly863Valfs*47,=] 17% wild-type RNA (Khan et al. 2020; PMID 32307445)
20	c.2919_3050del	p.(Leu973_His1017delinsPhe)	132/44	NBD1	Loss in major structural features of NBD1 including the Walker A motif	c.3050+5G>A; p.Leu973_His1017delinsPhe (Sangermano et al. 2018; PMID 29162642)
					No activity
22	c.3191_3328del	p.(Gly1065_Gly1110del)	138/46	NBD1	Loss in major structural features of NBD1 -No activity	c.3328+1G>C; other allele c.5882G>A (mild)(Watson et al. 2014; PMID 25133751; MA18; phenotype cone-rod dystrophy)
29	c.4254_4352del	p.(Ser1418_ Pro1451delinsArg)	99/33	ECD2	α-helical structure	c.4352+5G>A; p.[Ser1418_Pro1451delinsArg,Ser1418_Cys1488del] (Cideciyan et al. 2015; PMID 26377081)
					Likely important
					No or little activity
32	c.4635_4667del	p.(Ser1545_Gln1555del)	33/11	ECD2	No specific structural features. Likely retains some activity	c.4667G>C; p.Ser1545_Gln1555del (Sangermano et al. 2018; PMID 29162642)
34	c.4774_4848del	p.(Gly1592_Lys1616del)	75/25	ECD2	α-helical structure and other structural features - Likely important	c.4848+3A>G; p.Gly1592_Lys1616del (Khan et al. 2020; PMID 32307445)
					No or little activity
42	c.5836_5898del	p.(Ile1946_Glu1966del)	63/21	NBD2	β-structure – important for NBD2	c.5836-3C>A; p.Lys1945_Ile1946Pheins10; c.5898+5del; p.Cys1967Valfs*24 (Sangermano et al. 2018; PMID: 29162642)
					No activity
45	c.6148_6282del	p.(Val2050_Leu2094)	135/45	NBD2	α-helical structure includes Walker B and Signature motif	c.6282+1G>C; other alleles c.4685T>C; p.(Ile1562Thr); c.5882G>A; p.(Gly1961Glu) (mild) (Testa et al. 2012; PMID 22661472)
					no activity
47	c.6387_6479del	p.(Ser2129_Lys2160delinsArg)	93/31	NBD2	Includes structural features important for NBD2 – No activity	c.6479+4A>G; p.Ser2129_Lys2160delinsArg (Sangermano et al. 2018; PMID 29162642)
49	c.6730_6816del	p.(Val2244_Gln2272del)	87/29	RD2	Loss in key α-helical structures including the conserved VFVNFA. No activity. (Zhong et al. 2009; PMID 19056738)	c.6730-1G>C; other allele c.5882G>A (mild) (Goetz et al. 2020; PMID 32893963 and Prevention Genetics)
# ECD, extracellular domain (located in the photoreceptor discs); TMD, transmembrane domain; NBD, nucleotide binding domain; RD, regulatory domain; ; N/A, not applicable
