# Supplementary material for: Stargardt disease-associated in-frame ABCA4 exon 17 skipping results in significant ABCA4 function
Source: J Transl Med. 2023 Aug 16;21:546. doi: 10.1186/s12967-023-04406-x (PMC10428568; doi:10.1186/s12967-023-04406-x)
Supplement: Supplementary file 6 — Additional file 6: Table S7. Data analysis for pathogenicity and severity allocation. [file 12967_2023_4406_MOESM6_ESM.xlsx]

## Sheet: Table_S7
Table S7. Canonical splice variants analysis for pathogenicity and severity allocation.
GRCh37 genomic start position on Chr 1	CSS variant	Exon	Nr. CSS alleles in bi-allelic cohort*	Nr. other alleles in bi-allelic cohort*	Frequency CSS alleles in bi-allelic cohort*
94578623	c.67-1del	1	1	11159	8.96057e-05
94578623	c.67-1G>C	1	1	11159	8.96057e-05
94578527	c.160+2T>C	1	2	11158	0.000179211
94577136	c.161-1G>A	2	5	11155	0.000448029
94576993	c.302+1G>A	2	5	11155	0.000448029
94574274	c.303-2A>G	3	2	11158	0.000179211
94568700	c.443-2A>G	5	2	11158	0.000179211
94568570	c.570+1G>A	5	2	11158	0.000179211
94568570	c.570+1G>C	5	1	11159	8.96057e-05
94564549	c.571-2A>T	6	7	11153	0.00062724
94564549	c.571-2A>G	6	4	11156	0.000358423
94564548	c.571-1G>T	6	13	11147	0.00116487
94564348	c.768+2T>G	6	1	11159	8.96057e-05
94548999	c.769-2A>T	7	2	11158	0.000179211
94548998	c.769-1G>T	7	2	11158	0.000179211
94548998	c.769-1G>A	7	1	11159	8.96057e-05
94548907	c.858+1G>T	7	1	11159	8.96057e-05
94548906	c.858+2T>A	7	6	11154	0.000537634
94546033	c.1099+1G>A	8	2	11158	0.000179211
94546033	c.1099+1G>C	8	2	11158	0.000179211
94545018	c.1100-1G>A	9	2	11158	0.000179211
94544877	c.1239+1G>C	9	4	11156	0.000358423
94544877	c.1239+1G>A	9	1	11159	8.96057e-05
94544264	c.1240-2A>G	10	2	11158	0.000179211
94544145	c.1356+1G>A	10	1	11159	8.96057e-05
94543445	c.1357-2A>G	11	1	11159	8.96057e-05
94543245	c.1554+1G>C	11	2	11158	0.000179211
94528874	c.1555-1G>T	12	1	11159	8.96057e-05
94528667	c.1760+1G>A	12	1	11159	8.96057e-05
94528667	c.1760+1G>T	12	1	11159	8.96057e-05
94528666	c.1760+2T>G	12	19	11141	0.00170251
94528666	c.1760+2T>C	12	2	11158	0.000179211
94528311	c.1761-2A>G	13	11	11149	0.000985663
94528132	c.1937+1G>A	13	27	11133	0.00241935
94528132	c.1937+1G>C	13	2	11158	0.000179211
94526317	c.1938-2A>G	14	1	11159	8.96057e-05
94526316	c.1938-1G>A	14	3	11157	0.000268817
94526092	c.2160+1G>C	14	4	11156	0.000358423
94526092	c.2160+1G>T	14	6	11154	0.000537634
94526091	c.2160+2T>G	14	2	11158	0.000179211
94522156	c.2382+1G>A	15	3	11157	0.000268817
94520872	c.2383-1G>A	16	3	11157	0.000268817
94520872	c.2383-1G>C	16	1	11159	8.96057e-05
94520665	c.2587+2T>C	16	3	11157	0.000268817
94517188	c.2653+1G>A	17	1	11159	8.96057e-05
94510302	c.2919-2A>G	20	2	11158	0.000179211
94510168	c.3050+1G>C	20	2	11158	0.000179211
94510168	c.3050+1G>A	20	1	11159	8.96057e-05
94509033	c.3051-2A>G	21	2	11158	0.000179211
94509032	c.3051-1G>A	21	3	11157	0.000268817
94508891	c.3190+1G>C	21	1	11159	8.96057e-05
94508456	c.3191-2A>G	22	2	11158	0.000179211
94508455	c.3191-1G>T	22	4	11156	0.000358423
94508316	c.3328+1G>C	22	2	11158	0.000179211
94508316	c.3328+1G>A	22	2	11158	0.000179211
94508315	c.3328+2T>A	22	2	11158	0.000179211
94506960	c.3329-2A>G	23	3	11157	0.000268817
94506959	c.3329-1G>A	23	3	11157	0.000268817
94506764	c.3522+1G>T	23	1	11159	8.96057e-05
94506764	c.3522+1G>A	23	2	11158	0.000179211
94505685	c.3523-2A>G	24	1	11159	8.96057e-05
94505685	c.3523-2A>T	24	2	11158	0.000179211
94505684	c.3523-1G>A	24	2	11158	0.000179211
94502700	c.3813+1G>T	25	1	11159	8.96057e-05
94502700	c.3813+1G>A	25	1	11159	8.96057e-05
94502346	c.3814-2A>G	26	1	11159	8.96057e-05
94502295	c.3862+1G>A	26	7	11153	0.00062724
94497333	c.4128+1G>A	27	3	11157	0.000268817
94497333	c.4128+1G>T	27	1	11159	8.96057e-05
94496677	c.4129-1G>A	28	1	11159	8.96057e-05
94496084	c.4254-2A>G	29	3	11157	0.000268817
94496083	c.4254-1G>C	29	2	11158	0.000179211
94495983	c.4352+1G>A	29	9	11151	0.000806452
94495983	c.4352+1G>T	29	1	11159	8.96057e-05
94495188	c.4353-1G>A	30	1	11159	8.96057e-05
94495000	c.4539+1G>T	30	12	11148	0.00107527
94495000	c.4539+1G>C	30	1	11159	8.96057e-05
94494999	c.4539+2T>G	30	1	11159	8.96057e-05
94490606	c.4540-2A>G	31	9	11151	0.000806452
94490605	c.4540-1G>A	31	2	11158	0.000179211
94490509	c.4634+1del	31	4	11156	0.000358423
94490509	c.4634+1G>T	31	1	11159	8.96057e-05
94490508	c.4634+2T>C	31	1	11159	8.96057e-05
94488975	c.4635-1G>T	32	2	11158	0.000179211
94488941	c.4667+1G>A	32	4	11156	0.000358423
94488941	c.4667+1G>T	32	2	11158	0.000179211
94488940	c.4667+2T>C	32	3	11157	0.000268817
94488940	c.4667+2T>G	32	1	11159	8.96057e-05
94487509	c.4668-2A>G	33	1	11159	8.96057e-05
94487508	c.4668-1G>A	33	1	11159	8.96057e-05
94487401	c.4773+1G>A	33	8	11152	0.000716846
94487401	c.4773+1G>T	33	11	11149	0.000985663
94487401	c.4773+1del	33	1	11159	8.96057e-05
94487195	c.4848+1G>T	34	4	11156	0.000358423
94487195	c.4848+1G>A	34	1	11159	8.96057e-05
94487194	c.4848+2T>C	34	2	11158	0.000179211
94487194	c.4848+2T>A	34	1	11159	8.96057e-05
94486966	c.4849-1G>A	35	3	11157	0.000268817
94486966	c.4849-1G>C	35	1	11159	8.96057e-05
94486794	c.5018+2T>C	35	47	11113	0.00421147
94486794	c.5018+2T>A	35	2	11158	0.000179211
94485316	c.5019-1G>A	36	1	11159	8.96057e-05
94485137	c.5196+1G>A	36	51	11109	0.00456989
94485137	c.5196+1G>T	36	2	11158	0.000179211
94485136	c.5196+2T>C	36	6	11154	0.000537634
94485136	c.5196+2dup	36	2	11158	0.000179211
94485136	c.5196+2T>G	36	1	11159	8.96057e-05
94481411	c.5197-1G>A	37	1	11159	8.96057e-05
94481294	c.5312+1G>A	37	17	11143	0.0015233
94481293	c.5312+2T>G	37	3	11157	0.000268817
94480248	c.5313-2del	38	2	11158	0.000179211
94480098	c.5460+1G>C	38	1	11159	8.96057e-05
94480098	c.5460+1G>A	38	5	11155	0.000448029
94476942	c.5461-1G>T	39	2	11158	0.000179211
94476486	c.5585-1G>A	40	1	11159	8.96057e-05
94476355	c.5714+1G>A	40	2	11158	0.000179211
94476355	c.5714+1G>C	40	3	11157	0.000268817
94474428	c.5715-1G>T	41	1	11159	8.96057e-05
94473855	c.5836-2del	42	2	11158	0.000179211
94473855	c.5836-2A>G	42	2	11158	0.000179211
94473855	c.5836-2A>C	42	1	11159	8.96057e-05
94473854	c.5836-1G>C	42	1	11159	8.96057e-05
94473790	c.5898+1G>A	42	10	11150	0.000896057
94473790	c.5898+1G>T	42	1	11159	8.96057e-05
94473789	c.5898+2T>C	42	5	11155	0.000448029
94473298	c.5899-2del	43	3	11157	0.000268817
94473189	c.6005+1G>T	43	4	11156	0.000358423
94473189	c.6005+1G>A	43	3	11157	0.000268817
94473189	c.6005+1G>C	43	1	11159	8.96057e-05
94471139	c.6006-1G>A	44	1	11159	8.96057e-05
94470995	c.6147+2T>A	44	3	11157	0.000268817
94467550	c.6148-2A>T	45	1	11159	8.96057e-05
94467413	c.6282+1G>C	45	10	11150	0.000896057
94467413	c.6282+1G>A	45	2	11158	0.000179211
94466663	c.6283-2A>G	46	1	11159	8.96057e-05
94466557	c.6386+1G>A	46	6	11154	0.000537634
94466556	c.6386+2C>G	46	14	11146	0.00125448
94466485	c.6387-1G>T	47	2	11158	0.000179211
94466485	c.6387-1G>A	47	1	11159	8.96057e-05
94466391	c.6479+1G>A	47	7	11153	0.00062724
94466391	c.6479+1G>C	47	5	11155	0.000448029
94466390	c.6479+2T>C	47	1	11159	8.96057e-05
94463667	c.6480-1G>T	48	2	11158	0.000179211
94463416	c.6729+1G>A	48	1	11159	8.96057e-05
94461752	c.6730-1G>C	49	3	11157	0.000268817
94461664	c.6816+1G>A	49	6	11154	0.000537634
94461664	c.6816+1G>T	49	2	11158	0.000179211
94461663	c.6816+2T>A	49	1	11159	8.96057e-05
94458800	c.6817-2A>C	50	3	11157	0.000268817
Exons in-frame	CSS, canonical splice site
Total number CSS variants affecting multiple-of-three nucleotides exons (A)					58
Frequency (A/number of multiple-of-three nucleotides exons)					3.41
Total number CSS variants affecting non multiple-of-three nucleotides exons (B)					91
Frequency (B/number of non multiple-of-three nucleotide exons)					2.94
Total number CSS variants affecting all exons (C)					149
Frequency (C/number of all exons)					3.1
