# Supplementary material for: Stargardt disease-associated in-frame ABCA4 exon 17 skipping results in significant ABCA4 function
Source: J Transl Med. 2023 Aug 16;21:546. doi: 10.1186/s12967-023-04406-x (PMC10428568; doi:10.1186/s12967-023-04406-x)
Supplement: Supplementary file 7 — Additional file 7: Table S8. ABCA4 exon 17 variants. [file 12967_2023_4406_MOESM7_ESM.xlsx]

## Sheet: Table_S8
Table S8. ABCA4 exon 17 variants.
cDNA variant	Protein variant	Start position GRCh37	Severity category according to PMID 35120629	ACMG classification (Cornelis et al. pers. com.)	# LOVD reported cases	# LOVD reported alleles	gnomAD allele frequency	Reference (PMID)
c.2593dup	p.(Tyr865Leufs*20)	94517249	Severe	Pathogenic	1	1	0	26161267
c.2594_2595del	p.(Tyr865Trpfs*19)	94517248	Severe	Pathogenic	1	1	0	31212395
c.2603del	p.(Pro868Hisfs*33)	94517242	Severe	Pathogenic	1	1	4.21112e-06	32893963
c.2608C>T	p.(Pro870Ser)	94517234	N/A	Likely pathogenic	4	4	0	25066811; 28044389; 29925512; 32893963
c.2613G>A	p.(Trp871*)	94517229	Severe	Pathogenic	1	2	0	30718709; 32307445
c.2616C>G	p.(Tyr872*)	94517226	Severe	Pathogenic	3	3	0	25922843; 28044389; 31106028
c.2616del	p.(Leu874Phefs*27)	94517226	Severe	Pathogenic	3	3	0	28446513; 32893963
c.2616_2617del	p.(Phe873Serfs*11)	94517225	Severe	Pathogenic	2	3	0	12515255; 28044389
c.2617T>A	p.(Phe873Ile)	94517225	Severe	Variant of uncertain significance	1	1	0	20398653
c.2617T>C	p.(Phe873Leu)	94517225	Severe	Likely pathogenic	6	8	1.61357e-05	25472526; 11328725; 28044389; 28446513; 32856788; 32893963; 31812472; 32307445
c.2619T>A	p.(Phe873Leu)	94517223	Severe	Not categorised	1	1	0	26393467
c.2626C>T	p.(Gln876*)	94517216	Severe	Pathogenic	7	7	0	29555955; 28980559; 29555955; 32646556; 29854428; 32531858; 31766579; 36209838
c.2626_2627insTTT	p.(Gln876_Asp2273delinsLeu*)	94517215	Severe	Pathogenic	3	3	0	22661472; 28044389
c.2633C>A	p.(Ser878*)	94517209	Severe	Pathogenic	2	2	0	22948568; 26261643
# LOVD database (https://www.lovd.nl/ABCA4; accessed on 20th January 2023)
