# Supplementary material for: Stargardt disease-associated in-frame ABCA4 exon 17 skipping results in significant ABCA4 function
Source: J Transl Med. 2023 Aug 16;21:546. doi: 10.1186/s12967-023-04406-x (PMC10428568; doi:10.1186/s12967-023-04406-x)
Supplement: Supplementary file 8 — Additional file 8: Table S9. In silico analysis of possible intergenic, intronic and coding off-targets with maximum of two mismatches in AONs used in retinal organoid treatment. [file 12967_2023_4406_MOESM8_ESM.xlsx]

## Sheet: Table_S9
Table S9. In silico analysis of possible intergenic/intronic and coding off-targets in AONs used in organoid treatment.
AON	Target	Gene name	Subject accension version	RNA expression in retina	Protein expression in retina	Matched bases*	Distance to 5' exon	Distance to 3' exon
AON14	DNA	Homo sapiens ATP binding cassette subfamily A member 4 (ABCA4)	NG_009073.2	present	present	21/21	N/A	N/A
	mRNA	Homo sapiens ATP binding cassette subfamily A member 4 (ABCA4)	NM_000350.3	present	present	21/21	N/A	N/A
AON24	DNA	Homo sapiens ATP binding cassette subfamily A member 4 (ABCA4)	NG_009073.2	present	present	18/18	N/A	N/A
		Homo sapiens DIS3 like 3'-5' exoribonuclease 2 (DIS3L2)	NG_032572.1	present	absent	17/18	-	7979
		Homo sapiens dachshund family transcription factor 2 (DACH2)	NG_012817.2	present	absent	16/18	72020	936
		Homo sapiens regulator of G protein signaling 9 (RGS9)	NG_013021.2	present	present	16/18	577	1293
		Homo sapiens receptor tyrosine kinase like orphan receptor 1 (ROR1)	NG_032801.2	present	absent	16/18	216503	18276
		Homo sapiens thrombospondin type 1 domain containing 7A (THSD7A)	NG_027670.2	present	absent	16/18	73535	121243
		Homo sapiens myosin heavy chain 9 (MYH9)	NG_011884.2	present	absent	16/18	30374	8161
	mRNA	Homo sapiens ATP binding cassette subfamily A member 4 (ABCA4)	NM_000350.3	present	present	18/18	N/A	N/A
AON25	DNA	Homo sapiens ATP binding cassette subfamily A member 4 (ABCA4)	NG_009073.2	present	present	19/19	N/A	N/A
		Homo sapiens estrogen receptor 1 (ESR1)	NG_008493.2	present	absent	18/19	9465	39712
		Homo sapiens DnaJ heat shock protein family (Hsp40) member C5 (DNAJC5)	NG_029805.2	present	absent	17/19	47	-
		Homo sapiens phospholipase C beta 1 (PLCB1)	NG_028168.2	present	present	17/19	82611	174215
	mRNA	Homo sapiens ATP binding cassette subfamily A member 4 (ABCA4)	NM_000350.3	present	present	19/19	N/A	N/A
AON27	DNA	Homo sapiens ATP binding cassette subfamily A member 4 (ABCA4)	NG_009073.2	present	present	19/19	N/A	N/A
		Homo sapiens adhesion G protein-coupled receptor V1 (ADGRV1)	NG_007083.2	present	absent	17/19	41863	59677
		Homo sapiens G protein-coupled receptor 143 (GPR143)	NG_009074.1	present	absent	17/19	-	2311
	mRNA	Homo sapiens ATP binding cassette subfamily A member 4 (ABCA4)	NM_000350.3	present	present	19/19	N/A	N/A
		Homo sapiens RUN domain containing 3A (RUNDC3A), transcript variant 1	NM_001144825.2	present	absent	17/19	N/A	N/A
AON29	DNA	Homo sapiens ATP binding cassette subfamily A member 4 (ABCA4)	NG_009073.2	present	present	18/18	N/A	N/A
	mRNA	Homo sapiens ATP binding cassette subfamily A member 4 (ABCA4)	NM_000350.3	present	present	18/18	N/A	N/A
AON39	DNA	Homo sapiens ATP binding cassette subfamily A member 4 (ABCA4)	NG_009073.2	present	present	19/19	N/A	N/A
		Homo sapiens catalase (CAT)	NG_013339.2	present	absent	17/19	8318	1776
		Homo sapiens coproporphyrinogen oxidase (CPOX)	NG_015994.2	present	absent	17/19	2518	1313
		Homo sapiens transient receptor potential cation channel subfamily C member 3 (TRPC3)	NG_030368.2	present	absent	17/19	708	1960
AON40	DNA	Homo sapiens ATP binding cassette subfamily A member 4 (ABCA4)	NG_009073.2	present	present	18/18	N/A	N/A
		Homo sapiens doublecortin domain containing 2 (DCDC2)	NG_012829.2	present	absent	17/18	36559	36369
		Homo sapiens sodium/potassium transporting ATPase interacting 2 (NKAIN2)	NG_021365.2	present	absent	17/18	340162	138571
		Homo sapiens eyes shut homolog (EYS)	NG_023443.2	present	absent	16/18	12902	4046
		Homo sapiens zinc finger homeobox 3 (ZFHX3)	NG_013211.2	present	absent	16/18	888267	-
		Homo sapiens chromosome 8 open reading frame 34 (C8orf34)	NG_055258.1	present	absent	16/18	5319	5657
		Homo sapiens cytochrome P450 family 7 subfamily B member 1 (CYP7B1)	NG_008338.2	present	absent	16/18	1289	6446
	mRNA	Homo sapiens polypeptide N-acetylgalactosaminyltransferase 5 (GALNT5)	NM_014568.3	absent	absent	16/18	N/A	N/A
* maximum of two mismatches
N/A, not applicable because the AON is binding on exon.
